# Supplementary material for: Injury incidence, characteristics and burden among female sub-elite futsal players: a prospective study with three-year follow-up
Source: PeerJ. 2019 Nov 5;7:e7989. doi: 10.7717/peerj.7989 (PMC6839517; doi:10.7717/peerj.7989)
Supplement: Supplemental Information 4 [file peerj-07-7989-s004.xlsx]

## Sheet: Exposure
32 weeks	28/09/2015-07/05/2016
	2015/2016		weight	Height	IMC	B.date	Age	Años práctica deportiva	Games_p	Games	Preseason_min	Season_t	Training_min
	S12	Wing	61	1.65	22.4059	1998-06-18	17.9644	8	27	28	1390	5355	6745		2016-05-31
S1	S3	Lastwoman	70.6	1.68	25.0142	1991-12-23	24.4548	7	25	28	1390	5020	6410
S2	S5	Lastwoman	66.2	1.7	22.9066	1988-08-04	27.8411	13	25	28	1390	4690	6080
S3	S10	Wing	51.8	1.63	19.4964	1989-12-02	26.5123	11	22	28	1225	4565	5790
S4	S15	Wing	54.2	1.6	21.1719	1994-12-10	21.4877	5	27	28	1390	5370	6760
S5	S9	Pitvot	58.5	1.66	21.2295	1990-07-09	25.9123	11	26	28	1250	5475	6725
S4	S11	Wing	59.5	1.57	24.1389	1995-07-14	20.8959	7	25	28	1390	5075	6465
S6	S16	Pitvot	64.8	1.73	21.6512	1996-04-27	20.1068	5	24	28	1055	5005	6060
S7	S1	Lastwoman	58.9	1.65	21.6345	1993-11-13	22.5616	5	20	28	955	4535	5490
	S2	Lastwoman	59.1	1.64	21.9735	1991-07-29	24.8575	11	23	28	865	5160	6025
50% injury players	S4	Pitvot	62.4	1.65	22.9201	1991-01-28	25.3562	8	14	28	1390	2495	3885
	S8	Goalkeeper	61.8	1.65	22.6997	1993-03-24	23.2027	5	25	28	1125	4980	6105
	S6	Goalkeeper	53.6	1.65	19.6878	1989-05-28	27.0274	10	21	28	1225	4360	5585
	S7	Goalkeeper	63.2	1.61	24.3818	1991-03-05	25.2575	12	26	28	1390	5285	6675
	Mean		60.4	1.64786	22.2366		23.817	8.42857		93.3333	17430	67370	1413.33	1506.67
			5.10053	0.0400343	1.61774		2.88256	2.87467
35 weeks	26/09/2016-27/05/2017
	2016/2017								Games_p	Games	Preseason_min	Season_t	Training_min		2017-05-31
S2	S7 S	Wing	62	1.63	23.3355	2000-12-11	16.4795	7	32	32	1354	4820	6174
S5	S12	Wing	60.8	1.65	22.3324	1998-06-18	18.9644	9	32	32	1354	5470	6824
S8	S3	Lastwoman	73.2	1.68	25.9354	1991-12-23	25.4548	8	22	32	1209	3885	5094
S9	S5	Lastwoman	68.8	1.7	23.8062	1988-08-04	28.8411	14	30	32	1192	4940	6132
S3	S17	Pitvot	71.2	1.69	24.9291	1996-05-15	21.0575	7	32	32	1274	5250	6524
S3	S10	Wing	50.2	1.63	18.8942	1989-12-02	27.5123	12	26	32	1354	4375	5729
S5	S9	Pitvot	58.2	1.66	21.1206	1990-07-09	26.9123	12	31	32	1209	5425	6634
S8	S2	Lastwoman	58.1	1.64	21.6017	1991-07-29	25.8575	12	30	32	919	5205	6124
S3	S18	Wing	52	1.59	20.5688	1995-01-30	22.3479	8	11	32	1164	1530	2694
S10	S1	Lastwoman	61.8	1.65	22.6997	1993-11-13	23.5616	6	27	32	1020	4475	5495
S3	S8	Goalkeeper	60.6	1.65	22.259	1993-03-24	24.2027	6	24	32	845	4835	5680
S11	S19	Goalkeeper	73.4	1.65	26.9605	1986-04-11	31.1589	16	31	32	1354	5595	6949
53.8462	S11	Wing	59.3	1.57	24.0578	1995-07-14	21.8959	8	16	32	1029	2245	3274
% player injuried	Mean		62.2769	1.64538	22.9616		24.1728	9.61538		106.667	15277	58050	1222.12	1328.78
			7.44369	0.0361975	2.2216		4.06865	3.22848
36 weeks	18/09/2017-26/05/2017
	2017/2018								Games_p	Games	Preseason_min	Season_t	Training_min		2018-05-31
S7	S7 S	Wing	57.9	1.63	21.7923	2000-12-11	17.4795	8	19	33	1472	5960	7432
S12	S12	Wing	57.9	1.65	21.2672	1998-06-18	19.9644	10	31	33	1676	7892	9568
S3	S3	Lastwoman	72.8	1.68	25.7937	1991-12-23	26.4548	9	31	33	1601	7515	9116
S13	S5*	Lastwoman	69.1	1.7	23.91	1988-08-04	29.8411	15	6	33	1861	1290	3151
S2	S17	Pitvot	74.6	1.69	26.1195	1996-05-15	22.0575	8	31	33	1241	7817	9058
S14	Marga	Lastwoman	59.7	1.71	20.4165	1995-02-11	23.3151	8	33	33	1861	8022	9883
S7	S9	Pitvot	58.2	1.66	21.1206	1990-07-09	27.9123	13	33	33	1861	7957	9818
S14	S2	Lastwoman	59.2	1.64	22.0107	1991-07-29	26.8575	13	28	33	1706	7372	9078
S3	S14	Wing	53.5	1.59	21.1621	2002-04-25	16.1096	2	29	33	1696	7244	8940
	S13*	Wing	52.2	1.64	19.4081	1995-05-02	23.0959	4	10	33	-	2562	2562
50% injury players	S8*	Goalkeeper	59.6	1.65	21.8916	1993-03-24	25.2027	6	7	33	1354	1510	2864
	S19	Goalkeeper	68.5	1.65	25.1607	1986-04-11	32.1589	16	28	33	1861	6710	8571
	Mean		61.9333	1.6575	22.5044		24.2041	9.33333		110	18190	71851	1500.68	1610.68
	*Leaved the team		7.40544	0.0333371	2.2		4.83597	4.29235

## Sheet: Injuries
Player	Position	Dominance	Days off	Menstrual Phase	Week of the season	Month		Injury Type	Days off		Location	Days off	Training / Match			Injury date	RTP date	Days off	Severity	Days off	Mechanism	Contact/non-contact	Days off	REINJURY	REINJURY kind
S1	Lastwoman	right dominance	6	Follicular	1	September		MUSCLE/TENDON	6		LOWER LEG	6	Training			2015-09-03	2015-09-09	6	Mild	6	OVERUSE	NON-CONTACT	6	NEW
S2	Lastwoman	right dominance	13	Luteal	2	October		MUSCLE/TENDON	13		QUADRICEPS	13	Training			2015-09-10	2015-09-23	13	Moderate	13	TRAUMATIC	NON-CONTACT	13	NEW		GRAVEDAD	DÍAS RECUPERACIÓN
S3	Lastwoman	right dominance	15	Follicular	8	November		MUSCLE/TENDON	15		HAMSTRINGS	15	Training			2015-10-13	2015-10-28	15	Moderate	15	TRAUMATIC	NON-CONTACT	15	NEW			0
S4	Pivot	left dominance	6	Luteal	10	November		MUSCLE/TENDON	6		QUADRICEPS	6	Training			2015-10-27	2015-11-02	6	Mild	6	OVERUSE	NON-CONTACT	6	NEW		Minimal	1 a 3
S5	Lastwoman	right dominance	27	Luteal	10	November		JOINT	27		ANKLE	27	Training			2015-10-29	2015-11-25	27	Moderate	27	TRAUMATIC	NON-CONTACT	27	NEW		Mild	4 a 7
S4	Pivot	left dominance	142	Ovulatory	13	Dicember		JOINT	142		KNEE	142	Training			2015-12-15	2016-05-05	142	Severe	142	TRAUMATIC	NON-CONTACT	142	NEW		Moderate	8 a 28
S6	Goalkeeper	right dominance	22	Luteal	23	February		JOINT	22		Hand/finger/thumb	22	Training			2016-03-14	2016-04-05	22	Moderate	22	TRAUMATIC	NON-CONTACT	22	NEW		Severe	> 28
S7	Goalkeeper	right dominance	3	Ovulatory	29	April		MUSCLE/TENDON	3		Lower back/pelvis/sacrum	3	Training			2016-04-25	2016-04-28	3	Minimal	3	OVERUSE	NON-CONTACT	3	NEW		End Carrer	Indefinida
28/09/2015-07/05/2016
S2	Lastwoman	right dominance	16	Follicular	2	October		MUSCLE/TENDON	16		QUADRICEPS	16	Training			2016-09-05	2016-09-21	16	Moderate	16	TRAUMATIC	NON-CONTACT	16	RECURRENT	LATE
S5	Lastwoman	right dominance	5	Luteal	3	October		MUSCLE/TENDON	5		QUADRICEPS	5	Training			2016-09-14	2016-09-19	5	Mild	5	OVERUSE	NON-CONTACT	5	NEW
S8	Goalkeeper	right dominance	7	Luteal	4	October		MUSCLE/TENDON	7		HAMSTRINGS	7	Training			2016-09-19	2016-09-26	7	Mild	7	TRAUMATIC	NON-CONTACT	7	NEW
S9	Wing	right dominance	3	Ovulatory	4	October		MUSCLE/TENDON	3		HAMSTRINGS	3	Training			2016-09-19	2016-09-22	3	Minimal	3	OVERUSE	NON-CONTACT	3	NEW
S3	Lastwoman	right dominance	15	Luteal	12	Dicember		MUSCLE/TENDON	15		HAMSTRINGS	15	Training			2016-11-07	2016-11-22	15	Moderate	15	TRAUMATIC	NON-CONTACT	15	NEW
S3	Lastwoman	right dominance	16	Luteal	18	January		MUSCLE/TENDON	16		HAMSTRINGS	16	Training			2017-01-03	2017-01-19	16	Moderate	16	TRAUMATIC	NON-CONTACT	16	RECURRENT	EARLY
S5	Lastwoman	right dominance	22	Luteal	20	February		MUSCLE/TENDON	22		Hip/groin	22	Training			2017-01-17	2017-02-08	22	Moderate	22	TRAUMATIC	NON-CONTACT	22	NEW
S8	Goalkeeper	right dominance	3	Follicular	21	February		MUSCLE/TENDON	3		HAMSTRINGS	3	Training			2017-01-23	2017-01-26	3	Minimal	3	OVERUSE	NON-CONTACT	3	RECURRENT	LATE
S3	Lastwoman	right dominance	12	Ovulatory	31	April		MUSCLE/TENDON	12		LOWER LEG	12	Match			2017-05-06	2017-05-18	12	Moderate	12	TRAUMATIC	NON-CONTACT	12	NEW
S10	Wing	right dominance	28	Follicular	32	May		JOINT	28		ANKLE	28	Training			2017-05-09	2017-06-06	28	Moderate	28	TRAUMATIC	NON-CONTACT	28	NEW
S3	Lastwoman	right dominance	17	Ovulatory	34	May		MUSCLE/TENDON	17		ANKLE	17	Training			2017-05-22	2017-06-08	17	Moderate	17	OVERUSE	NON-CONTACT	17	NEW
S11	Wing	left dominance		Follicular	16	January		JOINT			KNEE		Training			2016-12-15	Retirada				TRAUMATIC	NON-CONTACT		NEW
26/09/2016-27/05/2017
S7	Wing	right dominance	1	Follicular	3	October		JOINT	1		Shoulder/clavicula	1	Training			2017-08-28	2017-08-29	1	Minimal	1	TRAUMATIC	NON-CONTACT	1	NEW
S12	Wing	right dominance	2	Follicular	2	September		MUSCLE/TENDON	2		QUADRICEPS	2	Training			2017-08-24	2017-08-26	2	Minimal	2	TRAUMATIC	NON-CONTACT	2	NEW
S3	Lastwoman	right dominance	3	Ovulatory	2	September		MUSCLE/TENDON	3		HAMSTRINGS	3	Training			2017-08-25	2017-08-28	3	Minimal	3	TRAUMATIC	NON-CONTACT	3	RECURRENT	LATE
S13	Wing	right dominance	2	Luteal	8	November		MUSCLE/TENDON	2		HAMSTRINGS	2	Training			2017-10-03	2017-10-05	2	Minimal	2	OVERUSE	NON-CONTACT	2	NEW
S2	Lastwoman	right dominance	7	Follicular	10	November		MUSCLE/TENDON	7		QUADRICEPS	7	Training			2017-10-18	2017-10-25	7	Mild	7	TRAUMATIC	NON-CONTACT	7	RECURRENT	DELAYED
S14	Wing	right dominance	6	Luteal	16	January		CONTUSION	6		ANKLE	6	Match			2017-12-03	2017-12-09	6	Mild	6	TRAUMATIC	CONTACT	6	NEW
S7	Wing	right dominance	3	Luteal	19	January		FRACTURE	3		Hand/finger/thumb	3	Training			2018-01-05	2018-01-08	3	Minimal	3	TRAUMATIC	CONTACT	3	NEW
S14	Wing	right dominance	19	Ovulatory	21	February		MUSCLE/TENDON	19		QUADRICEPS	19	Training			2018-01-20	2018-02-08	19	Moderate	19	OVERUSE	NON-CONTACT	19	NEW
S3	Lastwoman	right dominance	4	Ovulatory	23	February		MUSCLE/TENDON	4		Hip/groin	4	Training			2018-02-12	2018-02-16	4	Mild	4	TRAUMATIC	NON-CONTACT	4	NEW
S2	Lastwoman	right dominance	4	Luteal	25	March		MUSCLE/TENDON	4		Lower back/pelvis/sacrum	4	Training			2018-03-17	2018-03-21	4	Mild	4	OVERUSE	NON-CONTACT	4	NEW
18/09/2017-26/05/2017			429
				0.952733
																		429
S3	Lastwoman	right dominance		MENSTRUAL	21
POSICIÓN JUGADOR		d/baja	Menstrual Phases		MES		TIPO DE LESIÓN		d/baja	LOCALIZACIÓN		d/baja	MOMENTO		d/baja			SEVERIDAD		d/baja	MECANISMO		d/baja	RECURRENT		d/baja
Goalkeeper	4	35	Follicular	9	January	4	FRACTURE	1	3	HEAD AND NECK	0		COMPETICIÓN	0	18			MINIMAL	8	20	TRAUMATIC	20	365	NEW	25	384
Lastwoman	15	182	Ovulatory	8	February	5	JOINT	6	220	UPPER LIMBS	3	26	ENTRENO	0	411			MILD	8	45	OVERUSE	10	64	RECURRENT	5	45
Wing	9	64	Luteal	13	March	1	MUSCLE/TENDON	22	200	TRUNK	2	3	TOTAL	0	429			MODERATE	12	222	CONTACT	2	9	EARLY	1	16
Pivot	2	148		0	April	2	CONTUSION	1	6	LOWER LIMBS	25	400						SEVERE	1	142	NON-CONTACT	28	420	LATE	3	22
					May	2	LACERATION	0					MOMENTO T1											DELAYED	1	7
POSICIÓN JUGADOR T1			Menstrual Phases T1		June	0	NERVOUS SYSTEM	0					COMPETICIÓN	0
Goalkeeper	2	25	Follicular	2	July	0	OTHER	0		HEAD/FACE	0		ENTRENO	0	234
Lastwoman	4	61	Ovulatory	2	August	0				NECK/CERVICAL SPINE	0		TOTAL	0	234			SEVERIDAD T1			MECANISMO T1			RECURRENT T1
Wing	0		Luteal	4	September	3				Shoulder/clavicula	1	1						MINIMAL	1	3	TRAUMATIC	5	219	NEW	8	234
Pivot	2	148		0	October	6	TIPO DE LESIÓN T1			Upper arm	0		MOMENTO T2					MILD	2	12	OVERUSE	3	15	RECURRENT	0
					November	5	FRACTURE	0		Elbow	0		COMPETICIÓN	0	12			MODERATE	4	77	CONTACT	0		EARLY	0
POSICIÓN JUGADOR T2			Menstrual Phases T2		Dicember	2	JOINT	3	191	Forearm	0		ENTRENO	0	132			SEVERE	1	142	NON-CONTACT	8	234	LATE	0
Goalkeeper	2	10	Follicular	4			MUSCLE/TENDON	5	43	Wrist	0		TOTAL	0	144									DELAYED	0
Lastwoman	7	103	Ovulatory	3			CONTUSION	0		Hand/finger/thumb	2	25
Wing	3	31	Luteal	5			LACERATION	0		Sternum/ribs/upper back	0		MOMENTO T3
Pivot	0						NERVOUS SYSTEM	0		Abdomen	0		COMPETICIÓN	0	6			SEVERIDAD T2			MECANISMO T2			RECURRENT T2
							OTHER	0		Lower back/pelvis/sacrum	2	3	ENTRENO	0	45			MINIMAL	2	6	TRAUMATIC	8	116	NEW	8	109
POSICIÓN JUGADOR T3			Menstrual Phases T3							Hip/groin	2	26	TOTAL	0	51			MILD	2	12	OVERUSE	4	28	RECURRENT	3	35
Goalkeeper	0		Follicular	3						Thigh	15	132						MODERATE	7	126	CONTACT	0		EARLY	1	16
Lastwoman	4	18	Ovulatory	3			TIPO DE LESIÓN T2			HAMSTRINGS	8	64						SEVERE	0		NON-CONTACT	12	144	LATE	2	19
Wing	6	33	Luteal	4			FRACTURE	0		QUADRICEPS	7	68												DELAYED	0
Pivot	0						JOINT	2	28	KNEE	2	142
							MUSCLE/TENDON	10	116	LOWER LEG	2	18
		429	Dias baja menstruación				CONTUSION	0		ANKLE	4	78						SEVERIDAD T3			MECANISMO T3			RECURRENT T3
			Menstrual Phases				LACERATION	0		FOOT/TOE	0							MINIMAL	5	11	TRAUMATIC	7	26	NEW	8	41
			Follicular	78			NERVOUS SYSTEM	0										MILD	4	21	OVERUSE	3	25	RECURRENT	2	10
			Ovulatory	203			OTHER	0		LOCALIZACIÓN T1								MODERATE	1	19	CONTACT	2	9	EARLY	0
			Luteal	148						HEAD AND NECK	0	0						SEVERE	0		NON-CONTACT	8	42	LATE	1	3
										UPPER LIMBS	1	22												DELAYED	1	7
							TIPO DE LESIÓN T3			TRUNK	1	3
			Menstrual Phases T1				FRACTURE	1	3	LOWER LIMBS	6	209
			Follicular	21			JOINT	1	1
			Ovulatory	145			MUSCLE/TENDON	7	41
			Luteal	68			CONTUSION	1	6	HEAD/FACE	0
							LACERATION	0		NECK/CERVICAL SPINE	0
							NERVOUS SYSTEM	0		Shoulder/clavicula	0
			Menstrual Phases T2				OTHER	0		Upper arm	0
			Follicular	47						Elbow	0
			Ovulatory	32						Forearm	0
			Luteal	65					23	Wrist	0
									128	Hand/finger/thumb	1	22
									49	Sternum/ribs/upper back	0
			Menstrual Phases T3						177	Abdomen	0
			Follicular	10	0.449829	0.378756				Lower back/pelvis/sacrum	1	3
			Ovulatory	26	4.49829	4.27354			6	Hip/groin	0
			Luteal	15		4.72304			28	Thigh	0
					5.17303	39.8099			9	HAMSTRINGS	1	15
					0.663717	0.523717			37	QUADRICEPS	2	19
					2.65487	2.37487				KNEE	1	142
						2.93487			17	LOWER LEG	1	6
					3.9823	24.5575			81	ANKLE	1	27
									18	FOOT/TOE	0
					0.752568	0.601799			99
					6.77311	6.32081				LOCALIZACIÓN T2
						7.22542				HEAD AND NECK	0	0
					12.7937	74.5042			19	UPPER LIMBS	0	0
									22	TRUNK	0	0
					0	0			41	LOWER LIMBS	12	144
					4.34598	3.91384
						4.77812
					0	25.455				HEAD/FACE	0
										NECK/CERVICAL SPINE	0
										Shoulder/clavicula	0
										Upper arm	0
										Elbow	0
										Forearm	0
										Wrist	0
										Hand/finger/thumb	0
										Sternum/ribs/upper back	0
										Abdomen	0
										Lower back/pelvis/sacrum	0
										Hip/groin	1	22
										Thigh	0
										HAMSTRINGS	5	44
										QUADRICEPS	2	21
										KNEE	1	0
										LOWER LEG	1	12
										ANKLE	2	45
										FOOT/TOE	0
										LOCALIZACIÓN T3
										HEAD AND NECK	0	0
										UPPER LIMBS	2	4
										TRUNK	1	4
										LOWER LIMBS	7	43
										HEAD/FACE	0
										NECK/CERVICAL SPINE	0
										Shoulder/clavicula	1	1
										Upper arm	0
										Elbow	0
										Forearm	0
										Wrist	0
										Hand/finger/thumb	1	3
										Sternum/ribs/upper back	0
										Abdomen	0
										Lower back/pelvis/sacrum	1	4
										Hip/groin	1	4
										Thigh	0
										HAMSTRINGS	2	5
										QUADRICEPS	3	28
										KNEE	0
										LOWER LEG	0
										ANKLE	1	6
										FOOT/TOE	0
